# Supplementary material for: Atmospheric modelling of grass pollen rupturing mechanisms for thunderstorm asthma prediction
Source: PLoS One. 2021 Apr 14;16(4):e0249488. doi: 10.1371/journal.pone.0249488 (PMC8046208; doi:10.1371/journal.pone.0249488)
Supplement: S2 File — (XLSX) [file pone.0249488.s002.xlsx]

## Sheet: data
	Observations			Modelled whole pollen				pollen shells: RH >80%				pollen shells: Mrupt RH >80%				pollen shells: Fws				pollen shells: WS >5 ms-1				pollen shells: Mrupt Fws				pollen shells: Mrupt WS >5 ms-1				pollen shells: RH <30%				Lightning					Supplementary: pollen shells					Dust
obs date	Whole pollen	pollen shells		ACC	CCM	WRF		ACC	CCM	WRF		ACC	CCM	WRF		ACC	CCM	WRF		ACC	CCM	WRF		ACC	CCM	WRF		ACC	CCM	WRF		ACC	CCM	WRF		ACC	CCM	WRF			ACC	CCM	WRF		Dust date	Footscray	ACC	CCM	WRF
2016-11-20 04:30:00	85.7143	29.4643		93.2143	149.375	156.042		0.672792	1.60024	1.15227		154.893	95.8234	93.6277		90.3819	211.599	221.981		74.3363	136.536	141.593		856.802	2278.28	1761.81		527.307	3986.09	3147.91		24.5346	260.382	136.563		2.76611e-12	8.04535e-12	2.85203e-12			6.6397	10.311	10.3552		2016-11-19	22.0417	1.34229	0.033753	0.0142368
2016-11-20 05:30:00	80.3571	45.5357		122.946	157.5	195.119		0.4358	1.15919	1.33198		81.6706	71.2649	104.845		74.7733	246.778	314.797		53.8559	150.442	204.804		857.041	2033.17	2009.79		203.034	2218.71	3187.1		31.2172	317.184	240.334		2.8926e-12	2.7136e-09	2.84964e-12			4.12263	7.78255	11.3009		2016-11-19 01:00:00	22.25	0.655565	0.0341776	0.0143827
2016-11-20 06:30:00	83.0357	58.9286		128.259	168.095	198.185		0.357995	0.594988	1.34726		85.9905	41.0979	100.406		54.7971	280.191	355.609		27.3072	184.576	217.446		923.389	1999.52	2068.97		31.6814	1798.99	2499.37		27.5418	359.905	302.148		3.01909e-12	4.91647e-08	2.84964e-12			3.00506	4.17446	11.158		2016-11-19 02:00:00	19.2	0.263664	0.0345351	0.0145475
2016-11-20 07:30:00	101.786	61.6071		138.304	162.917	202.708		0.382816	0.327446	1.09427		127.088	24.1766	84.2005		75.179	285.919	352.983		31.2263	207.332	221.239		1502.86	2097.37	2270.17		32.0101	1595.45	1929.2		34.6778	360.143	327.446		2.94988e-12	1.20215e-07	2.86874e-12			3.26422	2.37295	9.25664		2016-11-19 03:00:00	16.7583	0.121046	0.0350155	0.0146934
2016-11-20 08:30:00	107.143	56.25		107.5	135.833	156.012		0.42864	0.285919	0.584248		235.871	21.7589	54.9165		100.239	367.303	242.005		39.0645	284.45	136.536		1978.52	2513.13	2696.9		39.7851	1290.77	993.426		43.6754	462.053	218.282		2.87112e-12	7.00239e-07	2.91885e-12			3.90898	2.11125	5.0885		2016-11-19 04:00:00	30	0.0950389	0.073327	0.0148206
2016-11-20 09:30:00	150	101.786		47.5446	171.548	159.911		0.809547	0.292601	0.471599		722.196	21.7399	68.8783		112.148	416.229	213.914		42.3515	303.413	97.598		1882.82	3579.95	3083.53		43.0341	1711.76	784.071		15.5203	537.709	157.828		2.84248e-12	1.04511e-06	2.95943e-12			7.2756	2.17699	3.95196		2016-11-19 05:00:00	25.1417	0.127038	0.137883	0.0148535
2016-11-20 10:30:00	147.321	133.929		29.3348	163.185	123.72		0.783055	0.145084	1.47255		1513.6	11.2243	72.4105		106.372	316.945	251.313		38.3059	235.145	136.536		2007.4	5105.01	3047.73		38.8496	1857.14	6943.11		10.3795	420.764	133.914		1.8778e-07	0.0220955	1.5864e-06			6.54362	1.21163	6.72566		2016-11-19 06:00:00	16.5417	0.761031	0.343083	0.0148676
2016-11-20 11:30:00	176.786	8.03571		18.5982	167.976	104.94		2.3389	0.111718	4.16706		1768.97	5.03819	87.3508		99.7852	215.179	189.714		37.1681	179.52	134.008		2278.76	4572.79	2661.1		43.3123	4868.52	10572.7		14.5107	271.122	59.3079		0.0673031	0.585919	0.0239141			21.0872	1.52212	16.7889		2016-11-19 07:00:00	22.3333	1.71382	2.93933	0.0147923
2016-11-20 12:30:00	120.536	66.9643		30.6116	128.185	113.69		5.68258	0.589737	2.49881		2275.89	4.28162	85.2267		100.979	206.85	146.038		33.3755	197.219	97.8508		2959.43	3892.6	2180.67		62.1365	11409.6	6544.88		21.79	244.869	49.3079		0.299761	1.52888	0.178592			67.0291	5.8091	15.7396		2016-11-19 08:00:00	23.025	5.22534	8.61444	0.0147688
2016-11-20 13:30:00	112.5	117.857		26.9732	103.72	81.7857		13.2243	0.693795	3.96181		3069.21	2.48449	121.79		112.363	133.484	123.222		31.3527	119.975	93.2996		3644.39	2756.56	1561.58		76.9785	10523.4	7356.51		26.7064	151.957	33.1742		0.598807	1.21599	1.39356			100.721	8.1871	24.3616		2016-11-19 09:00:00	22.1083	2.28908	8.46339	0.015216
2016-11-20 14:30:00	147.321	109.821		26.6875	107.917	90.0893		9.07637	1.20811	5.42721		2627.68	3.60621	172.554		102.649	134.964	118.115		25.5373	121.492	91.4033		3544.15	3019.09	1465.63		75.5247	11725.7	5223.77		32.8401	143.604	34.3198		1.45609	1.73317	1.78974			70.6953	11.0291	41.9343		2016-11-19 10:00:00	21.6583	0.0722679	0.264315	0.0158469
2016-11-20 15:30:00	123.214	91.0714		40.4509	109.375	86.1012		2.84964	1.48258	5.15752		933.89	6.52983	229.785		64.6301	164.081	102.434		14.665	145.386	84.8293		1867.3	3431.98	1415.04		561.188	12118.8	5888.75		26.1098	166.969	24.821		1.57518	2.32172	1.50525			24.5891	11.2958	38.445		2016-11-19 11:00:00	14.5167	0.107982	0.0388478	0.0162329
2016-11-20 16:30:00	147.321	66.9643		50.4464	120	88.0655		0.0853938	1.06921	3.66587		418.138	8.35084	211.695		37.2076	136.396	76.1575		10.7712	119.595	66.3717		967.303	2983.29	1229.59		1051.96	7821.74	5379.27		12.3819	128.21	16.1981		0.512172	1.32005	1.32148			0.631226	7.47535	30.0885		2016-11-19 12:00:00	15.3583	0.103428	0.272247	0.0163742
2016-11-20 17:30:00	123.214	93.75		52.5893	126.399	82.1726		0.123341	0.756325	1.84224		326.969	9.43198	205.084		27.136	107.924	49.1169		9.74716	77.4968	44.3742		781.384	2463.01	1041.05		963.59	5620.73	6676.36		6.62291	99.3556	7.63246		0.339141	1.10573	0.650119			0.825664	4.62832	15.0316		2016-11-19 13:00:00	18.4083	0.0866496	2.97008	0.0166049
2016-11-20 18:30:00	120.536	61.6071		63.5714	139.256	84.7619		0.167255	0.576372	0.916706		258.234	13.7017	180.955		19.747	101.909	30.358		12.4273	83.3123	28.3186		777.088	2642	891.169		1082.3	5528.45	6353.98		2.91169	71.9809	2.08759		0.184916	1.07255	0.221766			1.31226	3.22377	6.74716		2016-11-19 14:00:00	16.7417	0.0828145	4.44081	0.0168685
2016-11-20 19:30:00	85.7143	75		72.2321	80.0595	76.3095		0.18599	0.494988	0.722673		191.074	25.537	166.874		14.3198	108.735	23.3126		8.60936	71.555	21.871		652.267	3331.74	711.217		2470.29	14601.8	5745.89		0.939618	55.7041	0.628878		0.0660621	0.976372	0.0673508			1.55373	2.60936	4.33881		2016-11-19 15:00:00	16.25	0.0796985	3.49843	0.0171322
2016-11-20 20:30:00	69.6429	96.4286		77.0982	107.768	77.2619		0.223007	0.569212	0.743914		172.721	34.5585	197.255		12.6348	83.9379	26.8496		10.6068	58.9128	25.0316		558.473	2859.19	813.126		2439.95	14348.9	6716.81		0.349881	40.5012	0.294511		0.0233461	1.0599	0.0319332			1.83818	2.46776	3.67257		2016-11-19 16:00:00	18.2083	0.0861702	1.92076	0.0173299
2016-11-20 21:30:00	91.0714	69.6429		82.9911	95.8929	92.1429		0.285203	0.557279	0.539141		155.107	34.0811	176.73		14.8401	80.3819	31.7422		13.5272	60.9355	30.847		578.043	2694.51	951.79		2821.74	16713	8002.53		0.15222	24.0811	0.119833		0.0113461	0.756086	0.0131074			2.07206	2.21618	2.28824		2016-11-19 17:00:00	19.3	0.122244	0.377596	0.0175464
2016-11-20 22:30:00	64.2857	56.25		85.6696	95.5357	85.3274		0.344869	0.302864	0.639141		161.36	30.358	196.444		19.7327	72.7208	36.7064		18.8369	60.6827	37.1681		661.098	2321.48	1019.09		3692.79	16005.1	8718.08		0.0785919	18.3628	0.0524821		0.00816229	0.312172	0.00630072			2.1732	1.22908	2.30847		2016-11-19 18:00:00	19.9	0.244489	0.261734	0.0177301
2016-11-20 23:30:00	77.6786	40.1786		78.6161	92.6488	82.4702		0.300239	0.127208	0.453461		153.389	21.2291	208.305		25.537	74.0811	31.8138		25.158	68.3944	30.7206		719.093	2051.55	887.112		4439.95	14108.7	7388.12		0.020642	32.4821	0.0484964		0.00302148	0.110048	0.00379714			1.41972	0.526802	1.49431		2016-11-19 19:00:00	19.4167	0.236099	0.308123	0.0179749
2016-11-21 00:30:00	120.536	40.1786		89.3304	88.3036	86.9643		0.0229045	0.0488067	0.304773		122.673	12.1504	183.27		18.5322	57.5179	25.3461		17.8255	54.9937	24.2731		847.017	1872.08	993.795		5676.36	11486.7	8843.24		0.00763484	21.2339	0.0907637		0.000407637	0.0405251	0.00140668			0.0879393	0.202781	0.937295		2016-11-19 20:00:00	22.7417	0.159397	0.315173	0.0184033
2016-11-21 01:30:00	109.821	50.8929		85.625	96.7262	87.5595		6.54177e-06	0.00438186	0.142625		50.6921	2.29499	133.962		43.8902	89.9284	56.1575		44.8799	92.1618	57.1429		942.243	1493.79	1049.16		6739.57	8316.06	9246.52		0.126014	85.1313	0.935322		8.57518e-06	0.00501432	0.00040716			2.25917e-05	0.0156764	0.425032		2016-11-19 21:00:00	23.4417	0.116012	0.282549	0.0186764
2016-11-21 02:30:00	109.821	29.4643		101.518	88.125	88.4226		1.14368e-09	7.19332e-05	0.038401		9.4821	0.302148	87.4463		64.1289	95.537	85.7518		68.3944	101.264	91.024		1102.15	1187.11	1153.22		7805.31	7857.14	9756.01		3.58473	100.835	7.00955		1.67852e-10	0.000316945	8.47017e-05			9.83312e-09	0.000225158	0.114627		2016-11-19 22:00:00	24.6083	0.0868893	0.247354	0.018827
2016-11-21 03:30:00	96.4286	69.6429		133.17	102.768	79.4345		2.59666e-12	8.08592e-07	0.113866		1.28449	0.068043	28.7589		76.2053	126.396	100.621		81.7952	136.536	111.378		1161.58	1201.43	1093.79		6338.81	8369.15	9227.56		44.4391	135.418	30.3341		2.59427e-12	5.58473e-06	3.40573e-06			1.38306e-10	2.80152e-06	0.39469		2016-11-19 23:00:00	26.125	0.0611221	0.209378	0.0187988
2016-11-21 04:30:00	96.4286	42.8571		98.8393	99.881	104.345		2.59427e-12	5.87828e-09	2.09236		1.76993	0.0379475	6.5179		73.58	158.974	102.005		73.1985	175.727	116.182		898.091	1199.05	980.43		5614.41	8484.2	7996.21		78.0191	170.764	67.7088		2.59189e-12	4.63723e-08	1.342e-09			1.38053e-10	2.4804e-08	7.2402		2016-11-20	34.125	0.043145	0.171737	0.018714
2016-11-21 05:30:00	131.25	75		127.634	131.012	107.768		2.60143e-12	6.07399e-08	2.98807		1.67566	0.0262291	5.96181		98.6874	160.835	98.1384		110.872	176.991	112.263		1191.89	1158	1044.63		6146.65	8193.43	8001.26		108.568	170.263	54.3675		2.60143e-12	3.82578e-11	3.69212e-07			1.38938e-10	2.66877e-06	13.7674		2016-11-20 01:00:00	45.8417	0.0182168	0.115124	0.0184598
2016-11-21 06:30:00	93.75	48.2143		77.7232	84.9405	137.083		2.95943e-07	3.97375e-05	2.24391		141.599	0.0214272	3.18616		125.036	144.964	92.6253		122.25	158.028	105.436		1540.33	996.181	1395.23		6661.19	7874.84	10161.8		142.005	152.888	85.0597		5.40573e-07	2.46062e-11	2.30334e-06			1.22427e-05	0.00220354	12.402		2016-11-20 02:00:00	43.4833	0.0185763	0.083606	0.0177301
2016-11-21 07:30:00	115.179	77.6786		125.045	134.345	140		3.81623e-06	0.00106778	0.83389		254.654	0.0375656	13.8162		132.959	133.675	126.754		114.918	147.914	139.064		2268.97	1220.29	1377.09		6247.79	7997.47	7476.61		119.26	142.005	114.63		2.8568e-05	0.000114749	0.0566587			0.000126157	0.0249431	5.0708		2016-11-20 03:00:00	46.4833	0.019655	0.0685004	0.0167791
2016-11-21 08:30:00	40.1786	42.8571		58.5714	131.339	106.339		0.000415274	0.0290453	0.300477		444.63	4.44153	104.224		112.745	186.635	114.177		106.574	209.861	107.332		1713.37	1848.93	1025.54		4910.24	12654.9	6269.28		96.7064	189.189	49.8091		0.00433413	1.44272	1.1148			0.0049469	0.218584	2.73831		2016-11-20 04:00:00	47.175	0.019655	0.0600426	0.0166708
2016-11-21 09:30:00	48.2143	34.8214		45.8036	98.7202	94.4643		0.00175251	0.0837947	1.4494		641.527	15.957	169.761		76.778	153.27	86.0382		64.2225	193.426	83.818		1261.1	1422.67	859.666		3091.02	5792.67	4202.28		59.0215	99.8091	27.327		0.00438663	4.84487	2.22291			0.0243742	1.32743	15.512		2016-11-20 05:00:00	44.4083	0.0158198	0.0621095	0.0169721
2016-11-21 10:30:00	34.8214	24.1071		37.1339	80.5357	101.637		0.00396897	0.0806205	2.79714		652.983	30.1193	222.482		58.4726	81.9332	67.0883		39.3173	103.793	63.464		1582.58	947.017	693.079		3025.28	2472.82	2834.39		31.2411	36.4916	16.0644		0.354654	4.03103	2.74702			0.0601391	1.29583	28.4829		2016-11-20 06:00:00	34.2667	0.0142618	0.16129	0.0172404
2016-11-21 11:30:00	45.5357	53.5714		52.8571	57.1726	52.8274		0.362768	0.022432	1.97924		817.184	69.9045	323.866		59.8329	33.6277	45.8473		44.3742	40.0759	33.6283		1555.85	653.938	615.513		4005.06	1557.52	1778.76		28.7112	5.67303	8.0358		0.736754	1.37995	2.14033			1.53856	0.315424	22.3388		2016-11-20 07:00:00	0.366667	0.0367931	0.0644335	0.0176689
2016-11-21 12:30:00	37.5	21.4286		48.3036	53.7798	48.6905		15.5251	0.0254654	0.816229		1038.9	133.079	211.337		57.5656	32.9833	22.3866		38.4324	37.421	20.9861		1471.36	796.181	375.895		3217.45	1579.01	1055.12		21.0334	4.3031	4.15274		0.508831	0.951313	0.893079			71.3401	0.449052	25.3477		2016-11-20 08:00:00	50.5333	0.0262466	0.0433951	0.0185775
2016-11-21 13:30:00	21.4286	29.4643		31.8571	37.381	39.1964		9.59905	0.184558	0.728401		603.103	327.924	183.986		20.2721	28.7589	15.642		9.30468	20.354	11.8963		675.418	774.224	290.453		1019.6	1129.84	605.183		1.04702	2.16014	1.65871		0.062148	0.392363	0.338663			56.7889	6.06827	28.129		2016-11-20 09:00:00	47.8583	0.0107623	0.0483111	0.0195332
																																													2016-11-20 10:00:00	60.8333	0.00961176	0.28952	0.0175464
																																													2016-11-20 11:00:00	46.975	0.0100552	3.0181	0.017683
																																													2016-11-20 12:00:00	22.8917	0.0705901	4.1365	0.0197733
																																													2016-11-20 13:00:00	12.35	0.025887	4.89971	0.183181
																																													2016-11-20 14:00:00	7.475	0.00505756	6.75361	0.473429
																																													2016-11-20 15:00:00	5.525	0.00474595	6.56703	1.41676
																																													2016-11-20 16:00:00	6.175	0.00394298	4.16164	2.14493
																																													2016-11-20 17:00:00	11.05	0.00469802	0.965887	1.81392
																																													2016-11-20 18:00:00	12.325	0.0655565	0.231478	0.406718
																																													2016-11-20 19:00:00	16.8417	0.0758634	0.0645564	0.0794369
																																													2016-11-20 20:00:00	17.225	0.0050216	0.0425683	0.0422913
																																													2016-11-20 21:00:00	26.3333	0.00370328	19.2697	0.0270141
																																													2016-11-20 22:00:00	31.9	0.0036913	20.3177	0.0190436
																																													2016-11-20 23:00:00	30.4917	0.0036913	15.433	0.0168403
																																													2016-11-21	32.5167	0.00366733	21.0674	0.015136
																																													2016-11-21 01:00:00	30.975	0.00364336	12.6912	0.0147311
																																													2016-11-21 02:00:00	32.8167	0.00363137	29.1833	0.0147076
																																													2016-11-21 03:00:00	28.8583	0.00395496	5.04507	0.0154043
																																													2016-11-21 04:00:00	19.3	3.70328	71.6299	0.0165578
																																													2016-11-21 05:00:00	8.125	33.1977	14.8498	2.01631
																																													2016-11-21 06:00:00	51.6	71.3092	21.8763	38.3127
																																													2016-11-21 07:00:00	157.067	39.9092	157	157
																																													2016-11-21 08:00:00	27.7833	70.4702	153.916	44.9791
																																													2016-11-21 09:00:00	15.575	157	84.359	65.1968
																																													2016-11-21 10:00:00	19.3583	153.405	27.2236	114.845
																																													2016-11-21 11:00:00	14.0333	55.2496	35.468	64.4525
																																													2016-11-21 12:00:00	14.2083	1.4142	34.4759	31.8369
																																													2016-11-21 13:00:00	5.95833	0.995931	37.507	13.4506
																																													2016-11-21 14:00:00	8.8	1.13376	19.9356	3.83235
																																													2016-11-21 15:00:00	10.625	0.985145	2.14875	1.46435
																																													2016-11-21 16:00:00	13.6667	0.825748	0.162329	0.896418
																																													2016-11-21 17:00:00	8.56667	0.956382	0.150632	0.477817
																																													2016-11-21 18:00:00	11.8083	1.24641	0.999618	0.0590092
																																													2016-11-21 19:00:00	13.2167	1.0966	2.63786	0.0170615
																																													2016-11-21 20:00:00	13.275	7.62229	2.27333	0.0201688
																																													2016-11-21 21:00:00	17.1083	10.9301	17.9608	0.0148441
																																													2016-11-21 22:00:00	13.1583	0.975557	12.8436	0.0147029
																																													2016-11-21 23:00:00	10.6167	2.1213	4.37292	0.0147405

## Sheet: ACCctm
Whole pollen		fig2a
Call:
lm(formula = S4PN35ACC ~ 0 + obsPN35, data = statistics_for_PLOSone)
Residuals:
Min 1Q Median 3Q Max
-96.00 -24.10 20.65 37.32 74.43
Coefficients:
Estimate Std. Error t value Pr(>|t|)
obsPN35 0.64824 0.07471 8.677 4.98e-10 ***
---
Signif. codes: 0 ‘***’ 0.001 ‘**’ 0.01 ‘*’ 0.05 ‘.’ 0.1 ‘ ’ 1
Residual standard error: 45.43 on 33 degrees of freedom
Multiple R-squared: 0.6953, Adjusted R-squared: 0.686
F-statistic: 75.29 on 1 and 33 DF, p-value: 4.984e-10
confint(reg1)
2.5 % 97.5 %
obsPN35 0.4962491 0.8002315
pollen shells		fig 2b	>80% RH
Call:
lm(formula = S7ACC ~ 0 + obsPNRU, data = statistics_for_PLOSone)
Residuals:
Min 1Q Median 3Q Max
-2.8826 -1.7158 -1.1728 -0.6918 14.9386
Coefficients:
Estimate Std. Error t value Pr(>|t|)
obsPNRU 0.02737 0.01009 2.713 0.0105 *
---
Signif. codes: 0 ‘***’ 0.001 ‘**’ 0.01 ‘*’ 0.05 ‘.’ 0.1 ‘ ’ 1
Residual standard error: 3.98 on 33 degrees of freedom
Multiple R-squared: 0.1824, Adjusted R-squared: 0.1576
F-statistic: 7.363 on 1 and 33 DF, p-value: 0.0105
> confint(reg1)
2.5 % 97.5 %
obsPNRU 0.006848195 0.04789228
pollen shells		fig 2c	Mrupt RH ≥ 80%
Call:
lm(formula = S8ACC ~ 0 + obsPNRU, data = statistics_for_PLOSone)
Residuals:
Min 1Q Median 3Q Max
-768.8 -467.4 -274.9 272.1 1918.4
Coefficients:
Estimate Std. Error t value Pr(>|t|)
obsPNRU 9.764 1.837 5.317 7.25e-06 ***
---
Signif. codes: 0 ‘***’ 0.001 ‘**’ 0.01 ‘*’ 0.05 ‘.’ 0.1 ‘ ’ 1
Residual standard error: 724.6 on 33 degrees of freedom
Multiple R-squared: 0.4614, Adjusted R-squared: 0.4451
F-statistic: 28.27 on 1 and 33 DF, p-value: 7.247e-06
> confint(reg1)
2.5 % 97.5 %
obsPNRU 6.027796 13.50075
dust		fig 6a
Call:
lm(formula = ACCDU ~ 0 + Footscray, data = statistics_for_PLOSone)
Residuals:
Min 1Q Median 3Q Max
-15.896 -7.047 -4.311 -1.747 152.928
Coefficients:
Estimate Std. Error t value Pr(>|t|)
Footscray 0.2615 0.1066 2.452 0.0167 *
---
Signif. codes: 0 ‘***’ 0.001 ‘**’ 0.01 ‘*’ 0.05 ‘.’ 0.1 ‘ ’ 1
Residual standard error: 28.88 on 71 degrees of freedom
Multiple R-squared: 0.07809, Adjusted R-squared: 0.06511
F-statistic: 6.014 on 1 and 71 DF, p-value: 0.01665
> confint(reg1)
2.5 % 97.5 %
Footscray 0.04887464 0.4740573
pollen shells		fig 6b	fWS
Call:
lm(formula = S7bACC ~ 0 + obsPNRU, data = statistics_for_PLOSone)
Residuals:
Min 1Q Median 3Q Max
-77.78 -19.19 10.26 37.23 92.25
Coefficients:
Estimate Std. Error t value Pr(>|t|)
obsPNRU 0.9376 0.1091 8.595 6.21e-10 ***
---
Signif. codes: 0 ‘***’ 0.001 ‘**’ 0.01 ‘*’ 0.05 ‘.’ 0.1 ‘ ’ 1
Residual standard error: 43.04 on 33 degrees of freedom
Multiple R-squared: 0.6912, Adjusted R-squared: 0.6819
F-statistic: 73.87 on 1 and 33 DF, p-value: 6.214e-10
> confint(reg1)
2.5 % 97.5 %
obsPNRU 0.7156726 1.15956
pollen shells		fig 6c	WS ≥ 5 m s-1
Call:
lm(formula = S4bACC ~ 0 + obsPNRU, data = statistics_for_PLOSone)
Residuals:
Min 1Q Median 3Q Max
-42.346 -23.888 0.245 40.853 95.774
Coefficients:
Estimate Std. Error t value Pr(>|t|)
obsPNRU 0.5491 0.1027 5.349 6.58e-06 ***
---
Signif. codes: 0 ‘***’ 0.001 ‘**’ 0.01 ‘*’ 0.05 ‘.’ 0.1 ‘ ’ 1
Residual standard error: 40.5 on 33 degrees of freedom
Multiple R-squared: 0.4644, Adjusted R-squared: 0.4482
F-statistic: 28.62 on 1 and 33 DF, p-value: 6.577e-06
> confint(reg1)
2.5 % 97.5 %
obsPNRU 0.3402874 0.7579838
pollen shells		fig 6d	Mrupt fWS
Call:
lm(formula = S83ACC ~ 0 + obsPNRU, data = statistics_for_PLOSone)
Residuals:
Min 1Q Median 3Q Max
-1453.27 -356.11 6.39 619.96 2111.11
Coefficients:
Estimate Std. Error t value Pr(>|t|)
obsPNRU 20.863 2.058 10.13 1.16e-11 ***
---
Signif. codes: 0 ‘***’ 0.001 ‘**’ 0.01 ‘*’ 0.05 ‘.’ 0.1 ‘ ’ 1
Residual standard error: 812.1 on 33 degrees of freedom
Multiple R-squared: 0.7568, Adjusted R-squared: 0.7495
F-statistic: 102.7 on 1 and 33 DF, p-value: 1.156e-11
> confint(reg1)
2.5 % 97.5 %
obsPNRU 16.67448 25.05058
pollen shells		fig 6e	Mrupt WS
Call:
lm(formula = S84bACC ~ 0 + obsPNRU, data = statistics_for_PLOSone)
Residuals:
Min 1Q Median 3Q Max
-4090.4 -1762.5 134.5 3491.9 6896.9
Coefficients:
Estimate Std. Error t value Pr(>|t|)
obsPNRU 30.832 7.781 3.963 0.000374 ***
---
Signif. codes: 0 ‘***’ 0.001 ‘**’ 0.01 ‘*’ 0.05 ‘.’ 0.1 ‘ ’ 1
Residual standard error: 3070 on 33 degrees of freedom
Multiple R-squared: 0.3224, Adjusted R-squared: 0.3019
F-statistic: 15.7 on 1 and 33 DF, p-value: 0.000374
> confint(reg1)
2.5 % 97.5 %
obsPNRU 15.00217 46.66202
pollen shells		fig 6f	RH ≤ 30%
Call:
lm(formula = S7cACC ~ 0 + obsPNRU, data = statistics_for_PLOSone)
Residuals:
Min 1Q Median 3Q Max
-44.312 -21.231 -7.002 15.155 122.316
Coefficients:
Estimate Std. Error t value Pr(>|t|)
obsPNRU 0.4084 0.1011 4.038 0.000302 ***
---
Signif. codes: 0 ‘***’ 0.001 ‘**’ 0.01 ‘*’ 0.05 ‘.’ 0.1 ‘ ’ 1
Residual standard error: 39.9 on 33 degrees of freedom
Multiple R-squared: 0.3307, Adjusted R-squared: 0.3104
F-statistic: 16.31 on 1 and 33 DF, p-value: 0.0003019
> confint(reg1)
2.5 % 97.5 %
obsPNRU 0.2026178 0.6141089
pollen shells		fig 6g	Lightning
Call:
lm(formula = S9ACC ~ 0 + obsPNRU, data = statistics_for_PLOSone)
Residuals:
Min 1Q Median 3Q Max
-0.46610 -0.20276 -0.14212 0.03272 1.25823
Coefficients:
Estimate Std. Error t value Pr(>|t|)
obsPNRU 0.0034803 0.0009377 3.711 0.000757 ***
---
Signif. codes: 0 ‘***’ 0.001 ‘**’ 0.01 ‘*’ 0.05 ‘.’ 0.1 ‘ ’ 1
Residual standard error: 0.37 on 33 degrees of freedom
Multiple R-squared: 0.2945, Adjusted R-squared: 0.2731
F-statistic: 13.77 on 1 and 33 DF, p-value: 0.0007574
> confint(reg1)
2.5 % 97.5 %
obsPNRU 0.001572385 0.005388118

## Sheet: CCMctm
Whole pollen		fig2a
Call:
lm(formula = S4PN35CCM ~ 0 + obsPN35, data = statistics_for_PLOSone)
Residuals:
Min 1Q Median 3Q Max
-52.400 -16.113 5.244 23.994 87.617
Coefficients:
Estimate Std. Error t value Pr(>|t|)
obsPN35 1.0882 0.0581 18.73 <2e-16 ***
---
Signif. codes: 0 ‘***’ 0.001 ‘**’ 0.01 ‘*’ 0.05 ‘.’ 0.1 ‘ ’ 1
Residual standard error: 35.33 on 33 degrees of freedom
Multiple R-squared: 0.914, Adjusted R-squared: 0.9114
F-statistic: 350.8 on 1 and 33 DF, p-value: < 2.2e-16
> confint(reg1)
2.5 % 97.5 %
obsPN35 0.9699944 1.206424
pollen shells		fig 2b	>80% RH
Call:
lm(formula = S7CCM ~ 0 + obsPNRU, data = statistics_for_PLOSone)
Residuals:
Min 1Q Median 3Q Max
-0.67822 -0.25619 -0.05557 0.16586 1.41911
Coefficients:
Estimate Std. Error t value Pr(>|t|)
obsPNRU 0.006147 0.001104 5.569 3.43e-06 ***
---
Signif. codes: 0 ‘***’ 0.001 ‘**’ 0.01 ‘*’ 0.05 ‘.’ 0.1 ‘ ’ 1
Residual standard error: 0.4355 on 33 degrees of freedom
Multiple R-squared: 0.4845, Adjusted R-squared: 0.4689
F-statistic: 31.02 on 1 and 33 DF, p-value: 3.435e-06
> confint(reg1)
2.5 % 97.5 %
obsPNRU 0.003901663 0.008392959
pollen shells		fig 2c	Mrupt RH ≥ 80%
Call:
lm(formula = S8CCM ~ 0 + obsPNRU, data = statistics_for_PLOSone)
Residuals:
Min 1Q Median 3Q Max
-33.37 -15.73 -2.56 11.92 318.96
Coefficients:
Estimate Std. Error t value Pr(>|t|)
obsPNRU 0.3042 0.1648 1.846 0.0739 .
---
Signif. codes: 0 ‘***’ 0.001 ‘**’ 0.01 ‘*’ 0.05 ‘.’ 0.1 ‘ ’ 1
Residual standard error: 65.02 on 33 degrees of freedom
Multiple R-squared: 0.09362, Adjusted R-squared: 0.06615
F-statistic: 3.408 on 1 and 33 DF, p-value: 0.07385
> confint(reg1)
2.5 % 97.5 %
obsPNRU -0.03103573 0.6395149
dust		fig 6a
Call:
lm(formula = CCMDU ~ 0 + Footscray, data = statistics_for_PLOSone)
Residuals:
Min 1Q Median 3Q Max
-33.248 -12.144 -6.875 1.226 138.599
Coefficients:
Estimate Std. Error t value Pr(>|t|)
Footscray 0.55131 0.09536 5.781 1.83e-07 ***
---
Signif. codes: 0 ‘***’ 0.001 ‘**’ 0.01 ‘*’ 0.05 ‘.’ 0.1 ‘ ’ 1
Residual standard error: 25.83 on 71 degrees of freedom
Multiple R-squared: 0.3201, Adjusted R-squared: 0.3105
F-statistic: 33.42 on 1 and 71 DF, p-value: 1.831e-07
> confint(reg1)
2.5 % 97.5 %
Footscray 0.3611623 0.7414494
pollen shells		fig 6b	fWS
Call:
lm(formula = S7bCCM ~ 0 + obsPNRU, data = statistics_for_PLOSone)
Residuals:
Min 1Q Median 3Q Max
-130.42 -38.84 -13.56 72.82 242.26
Coefficients:
Estimate Std. Error t value Pr(>|t|)
obsPNRU 2.223 0.253 8.787 3.72e-10 ***
---
Signif. codes: 0 ‘***’ 0.001 ‘**’ 0.01 ‘*’ 0.05 ‘.’ 0.1 ‘ ’ 1
Residual standard error: 99.81 on 33 degrees of freedom
Multiple R-squared: 0.7006, Adjusted R-squared: 0.6915
F-statistic: 77.21 on 1 and 33 DF, p-value: 3.72e-10
> confint(reg1)
2.5 % 97.5 %
obsPNRU 1.708236 2.737657
pollen shells		fig 6c	WS ≥ 5 m s-1
Call:
lm(formula = S4bCCM ~ 0 + obsPNRU, data = statistics_for_PLOSone)
Residuals:
Min 1Q Median 3Q Max
-121.496 -34.065 -0.042 73.729 179.212
Coefficients:
Estimate Std. Error t value Pr(>|t|)
obsPNRU 1.8709 0.2052 9.119 1.55e-10 ***
---
Signif. codes: 0 ‘***’ 0.001 ‘**’ 0.01 ‘*’ 0.05 ‘.’ 0.1 ‘ ’ 1
Residual standard error: 80.94 on 33 degrees of freedom
Multiple R-squared: 0.7159, Adjusted R-squared: 0.7073
F-statistic: 83.16 on 1 and 33 DF, p-value: 1.546e-10
> confint(reg1)
2.5 % 97.5 %
obsPNRU 1.453504 2.288304
pollen shells		fig 6d	Mrupt fWS
Call:
lm(formula = S83CCM ~ 0 + obsPNRU, data = statistics_for_PLOSone)
Residuals:
Min 1Q Median 3Q Max
-1354.6 -308.4 208.2 584.9 4306.4
Coefficients:
Estimate Std. Error t value Pr(>|t|)
obsPNRU 33.149 2.661 12.46 5.03e-14 ***
---
Signif. codes: 0 ‘***’ 0.001 ‘**’ 0.01 ‘*’ 0.05 ‘.’ 0.1 ‘ ’ 1
Residual standard error: 1050 on 33 degrees of freedom
Multiple R-squared: 0.8247, Adjusted R-squared: 0.8194
F-statistic: 155.2 on 1 and 33 DF, p-value: 5.03e-14
> confint(reg1)
2.5 % 97.5 %
obsPNRU 27.73569 38.5615
pollen shells		fig 6e	Mrupt WS
Call:
lm(formula = S84bCCM ~ 0 + obsPNRU, data = statistics_for_PLOSone)
Residuals:
Min 1Q Median 3Q Max
-12328.3 -1983.2 797.2 4105.9 10047.2
Coefficients:
Estimate Std. Error t value Pr(>|t|)
obsPNRU 105.92 13.37 7.921 3.9e-09 ***
---
Signif. codes: 0 ‘***’ 0.001 ‘**’ 0.01 ‘*’ 0.05 ‘.’ 0.1 ‘ ’ 1
Residual standard error: 5275 on 33 degrees of freedom
Multiple R-squared: 0.6554, Adjusted R-squared: 0.6449
F-statistic: 62.75 on 1 and 33 DF, p-value: 3.904e-09
> confint(reg1)
2.5 % 97.5 %
obsPNRU 78.71421 133.1211
pollen shells		fig 6f	RH ≤ 30%
Call:
lm(formula = S7cCCM ~ 0 + obsPNRU, data = statistics_for_PLOSone)
Residuals:
Min 1Q Median 3Q Max
-190.87 -75.67 -32.07 85.82 327.09
Coefficients:
Estimate Std. Error t value Pr(>|t|)
obsPNRU 2.3994 0.3528 6.8 9.34e-08 ***
---
Signif. codes: 0 ‘***’ 0.001 ‘**’ 0.01 ‘*’ 0.05 ‘.’ 0.1 ‘ ’ 1
Residual standard error: 139.2 on 33 degrees of freedom
Multiple R-squared: 0.5836, Adjusted R-squared: 0.5709
F-statistic: 46.24 on 1 and 33 DF, p-value: 9.34e-08
> confint(reg1)
2.5 % 97.5 %
obsPNRU 1.681552 3.117247
pollen shells		fig 6g	Lightning
Call:
lm(formula = S9CCM ~ 0 + obsPNRU, data = statistics_for_PLOSone)
Residuals:
Min 1Q Median 3Q Max
-1.3536 -0.5121 -0.1301 0.5797 4.4872
Coefficients:
Estimate Std. Error t value Pr(>|t|)
obsPNRU 0.01027 0.00305 3.368 0.00194 **
---
Signif. codes: 0 ‘***’ 0.001 ‘**’ 0.01 ‘*’ 0.05 ‘.’ 0.1 ‘ ’ 1
Residual standard error: 1.203 on 33 degrees of freedom
Multiple R-squared: 0.2558, Adjusted R-squared: 0.2333
F-statistic: 11.34 on 1 and 33 DF, p-value: 0.001938
> confint(reg1)
2.5 % 97.5 %
obsPNRU 0.004066989 0.01647618

## Sheet: WRFctm
Whole pollen		fig2a
Call:
lm(formula = S4PN35WRF ~ 0 + obsPN35, data = statistics_for_PLOSone)
Residuals:
Min 1Q Median 3Q Max
-69.102 -21.413 6.998 40.243 116.437
Coefficients:
Estimate Std. Error t value Pr(>|t|)
obsPN35 0.98448 0.08065 12.21 8.78e-14 ***
---
Signif. codes: 0 ‘***’ 0.001 ‘**’ 0.01 ‘*’ 0.05 ‘.’ 0.1 ‘ ’ 1
Residual standard error: 49.04 on 33 degrees of freedom
Multiple R-squared: 0.8187, Adjusted R-squared: 0.8132
F-statistic: 149 on 1 and 33 DF, p-value: 8.784e-14
> confint(reg1)
2.5 % 97.5 %
obsPN35 0.8204034 1.148558
pollen shells		fig 2b	>80% RH
Call:
lm(formula = S7WRF ~ 0 + obsPNRU, data = statistics_for_PLOSone)
Residuals:
Min 1Q Median 3Q Max
-1.9717 -0.7565 -0.2259 1.0206 3.9742
Coefficients:
Estimate Std. Error t value Pr(>|t|)
obsPNRU 0.024004 0.003651 6.575 1.8e-07 ***
---
Signif. codes: 0 ‘***’ 0.001 ‘**’ 0.01 ‘*’ 0.05 ‘.’ 0.1 ‘ ’ 1
Residual standard error: 1.44 on 33 degrees of freedom
Multiple R-squared: 0.5671, Adjusted R-squared: 0.554
F-statistic: 43.23 on 1 and 33 DF, p-value: 1.795e-07
> confint(reg1)
2.5 % 97.5 %
obsPNRU 0.01657616 0.03143166
pollen shells		fig 2c	Mrupt RH ≥ 80%
Call:
lm(formula = S8WRF ~ 0 + obsPNRU, data = statistics_for_PLOSone)
Residuals:
Min 1Q Median 3Q Max
-160.46 -39.97 36.34 89.91 230.72
Coefficients:
Estimate Std. Error t value Pr(>|t|)
obsPNRU 1.7387 0.2512 6.922 6.58e-08 ***
---
Signif. codes: 0 ‘***’ 0.001 ‘**’ 0.01 ‘*’ 0.05 ‘.’ 0.1 ‘ ’ 1
Residual standard error: 99.1 on 33 degrees of freedom
Multiple R-squared: 0.5921, Adjusted R-squared: 0.5798
F-statistic: 47.91 on 1 and 33 DF, p-value: 6.581e-08
> confint(reg1)
2.5 % 97.5 %
obsPNRU 1.227672 2.249792
dust		fig 6a
Call:
lm(formula = WRFDU ~ 0 + Footscray, data = statistics_for_PLOSone)
Residuals:
Min 1Q Median 3Q Max
-27.115 -12.003 -8.371 -4.998 106.211
Coefficients:
Estimate Std. Error t value Pr(>|t|)
Footscray 0.44602 0.08356 5.338 1.07e-06 ***
---
Signif. codes: 0 ‘***’ 0.001 ‘**’ 0.01 ‘*’ 0.05 ‘.’ 0.1 ‘ ’ 1
Residual standard error: 22.63 on 71 degrees of freedom
Multiple R-squared: 0.2864, Adjusted R-squared: 0.2763
F-statistic: 28.49 on 1 and 71 DF, p-value: 1.073e-06
> confint(reg1)
2.5 % 97.5 %
Footscray 0.2794117 0.6126306
pollen shells		fig 6b	fWS
Call:
lm(formula = S7bWRF ~ 0 + obsPNRU, data = statistics_for_PLOSone)
Residuals:
Min 1Q Median 3Q Max
-130.86 -45.33 -12.97 37.30 259.23
Coefficients:
Estimate Std. Error t value Pr(>|t|)
obsPNRU 1.6355 0.2629 6.221 5.04e-07 ***
---
Signif. codes: 0 ‘***’ 0.001 ‘**’ 0.01 ‘*’ 0.05 ‘.’ 0.1 ‘ ’ 1
Residual standard error: 103.7 on 33 degrees of freedom
Multiple R-squared: 0.5397, Adjusted R-squared: 0.5258
F-statistic: 38.7 on 1 and 33 DF, p-value: 5.043e-07
> confint(reg1)
2.5 % 97.5 %
obsPNRU 1.100603 2.170343
pollen shells		fig 6c	WS ≥ 5 m s-1
Call:
lm(formula = S4bWRF ~ 0 + obsPNRU, data = statistics_for_PLOSone)
Residuals:
Min 1Q Median 3Q Max
-91.040 -29.136 -4.462 53.518 149.992
Coefficients:
Estimate Std. Error t value Pr(>|t|)
obsPNRU 1.2037 0.1699 7.086 4.11e-08 ***
---
Signif. codes: 0 ‘***’ 0.001 ‘**’ 0.01 ‘*’ 0.05 ‘.’ 0.1 ‘ ’ 1
Residual standard error: 67.02 on 33 degrees of freedom
Multiple R-squared: 0.6034, Adjusted R-squared: 0.5914
F-statistic: 50.21 on 1 and 33 DF, p-value: 4.112e-08
> confint(reg1)
2.5 % 97.5 %
obsPNRU 0.8580917 1.549326
pollen shells		fig 6d	Mrupt fWS
Call:
lm(formula = S83WRF ~ 0 + obsPNRU, data = statistics_for_PLOSone)
Residuals:
Min 1Q Median 3Q Max
-1097.61 -374.56 65.85 537.00 2501.87
Coefficients:
Estimate Std. Error t value Pr(>|t|)
obsPNRU 19.815 2.004 9.887 2.15e-11 ***
---
Signif. codes: 0 ‘***’ 0.001 ‘**’ 0.01 ‘*’ 0.05 ‘.’ 0.1 ‘ ’ 1
Residual standard error: 790.7 on 33 degrees of freedom
Multiple R-squared: 0.7476, Adjusted R-squared: 0.74
F-statistic: 97.76 on 1 and 33 DF, p-value: 2.149e-11
> confint(reg1)
2.5 % 97.5 %
obsPNRU 15.73766 23.89245
pollen shells		fig 6e	Mrupt WS
Call:
lm(formula = S84bWRF ~ 0 + obsPNRU, data = statistics_for_PLOSone)
Residuals:
Min 1Q Median 3Q Max
-7232.4 -1607.5 881.6 3530.5 9939.8
Coefficients:
Estimate Std. Error t value Pr(>|t|)
obsPNRU 78.758 9.591 8.212 1.76e-09 ***
---
Signif. codes: 0 ‘***’ 0.001 ‘**’ 0.01 ‘*’ 0.05 ‘.’ 0.1 ‘ ’ 1
Residual standard error: 3784 on 33 degrees of freedom
Multiple R-squared: 0.6714, Adjusted R-squared: 0.6615
F-statistic: 67.44 on 1 and 33 DF, p-value: 1.755e-09
> confint(reg1)
2.5 % 97.5 %
obsPNRU 59.24543 98.27025
pollen shells		fig 6f	RH ≤ 30%
Call:
lm(formula = S7cWRF ~ 0 + obsPNRU, data = statistics_for_PLOSone)
Residuals:
Min 1Q Median 3Q Max
-87.28 -49.59 -17.53 38.15 271.50
Coefficients:
Estimate Std. Error t value Pr(>|t|)
obsPNRU 0.9081 0.2329 3.899 0.000448 ***
---
Signif. codes: 0 ‘***’ 0.001 ‘**’ 0.01 ‘*’ 0.05 ‘.’ 0.1 ‘ ’ 1
Residual standard error: 91.89 on 33 degrees of freedom
Multiple R-squared: 0.3154, Adjusted R-squared: 0.2946
F-statistic: 15.2 on 1 and 33 DF, p-value: 0.0004479
> confint(reg1)
2.5 % 97.5 %
obsPNRU 0.4342538 1.382007
pollen shells		fig 6g	Lightning
Call:
lm(formula = S9WRF ~ 0 + obsPNRU, data = statistics_for_PLOSone)
Residuals:
Min 1Q Median 3Q Max
-0.8796 -0.4002 -0.2619 0.5009 2.5887
Coefficients:
Estimate Std. Error t value Pr(>|t|)
obsPNRU 0.006568 0.002078 3.161 0.00336 **
---
Signif. codes: 0 ‘***’ 0.001 ‘**’ 0.01 ‘*’ 0.05 ‘.’ 0.1 ‘ ’ 1
Residual standard error: 0.8198 on 33 degrees of freedom
Multiple R-squared: 0.2324, Adjusted R-squared: 0.2091
F-statistic: 9.991 on 1 and 33 DF, p-value: 0.003363
> confint(reg1)
2.5 % 97.5 %
obsPNRU 0.002340361 0.01079559

## Sheet: R2 to r
R2				R
ACC	CCM	WRF		ACC	CCM	WRF
0.695	0.914	0.818		0.833667	0.956033	0.904434
0.18	0.485	0.567		0.424264	0.696419	0.752994
0.461	0.09	0.592		0.67897	0.3	0.769415
0.078	0.32	0.286		0.279285	0.565685	0.53479
0.691	0.7	0.549		0.831264	0.83666	0.740945
0.464	0.715	0.603		0.681175	0.845577	0.776531
0.756	0.824	0.747		0.869483	0.907744	0.864292
0.322	0.655	0.671		0.56745	0.809321	0.819146
0.33	0.583	0.315		0.574456	0.763544	0.561249
0.294	0.255	0.232		0.542218	0.504975	0.481664
We use the correlation r, in the figures, not the r2 variance
